# Supplementary material for: An Immune–Magnetophoretic Device for the Selective and Precise Enrichment of Circulating Tumor Cells from Whole Blood
Source: Micromachines (Basel). 2020 May 30;11(6):560. doi: 10.3390/mi11060560 (PMC7345362; doi:10.3390/mi11060560)
Supplement: Supplementary file 1 [file micromachines-11-00560-s001.zip]

Archive with 3 entries (3 files):
- micromachines-805701-supplementary materials-for final.docx
- Supplementary Video 1.mp4
- Supplementary Video 2.avi
